# Supplementary material for: Understanding Australian Adolescents’ Perceptions of Healthy and Sustainable Diets, and Perceptions and Consumption of Pulses
Source: Nutrients. 2026 Jan 14;18(2):265. doi: 10.3390/nu18020265 (PMC12845408; doi:10.3390/nu18020265)
Supplement: Supplementary file 1 [file nutrients-18-00265-s001.zip]

Archive with 5 entries (5 files):
- Supplementary Table S1.pdf
- File S1- Focus group schedule.pdf
- File S2 - Online survey questions.pdf
- File S3- Thematic summary HSD.pdf
- File S4 - Thematic summary Pulses.pdf
